# Supplementary material for: Gene expression analysis reveals that Delta/Notch signalling is not involved in onychophoran segmentation
Source: Dev Genes Evol. 2016 Mar 2;226:69–77. doi: 10.1007/s00427-016-0529-4 (PMC4819559; doi:10.1007/s00427-016-0529-4)
Supplement: Supplementary file 2 — (XLSX 36 kb) [file 427_2016_529_MOESM2_ESM.xlsx]

## Sheet: Sheet1
Notch	fw		CGTGTTCTCCAAATCCT
	bw		CAAGGATTGCTTGCACA		1058 bps
Delta	fw		TTACTACTATTGGGTGC
	bw		AATTTGTCATCTCTGGG		976 bps
Serrate	fw		GATACAGAATTATCGGG
	bw		AGCATTGATACAAGGAC		1127bps
Supressor of Hairless	fw		GGATTAAATGGCATCCC
	bw		CTAATCACCAATCGAGG		1248 bps
